# Supplementary material for: Role of glucocorticoid and mineralocorticoid receptors in rainbow trout (Oncorhynchus mykiss) skeletal muscle: A transcriptomic perspective of cortisol action
Source: Front Physiol. 2023 Jan 6;13:1048008. doi: 10.3389/fphys.2022.1048008 (PMC9852899; doi:10.3389/fphys.2022.1048008)
Supplement: Supplementary file 1 [file Table2.XLSX]

## Sheet: Hoja 1
Name	Chromosome	Region	Max group mean	Log₂ fold change	Fold change	P-value	FDR p-value	Bonferroni	GeneID
LOC110485673	NC_035089.1	complement(10699723..10702455)	1.95468	10.4449	1393.88	1.59712e-05	0.00780361	0.742149	110485673
LOC110524744	NC_035081.1	complement(81762356..81772530)	1.55099	9.69399	828.291	1.95027e-05	0.00862284	0.906249	110524744
hao1	NC_035101.1	62543238..62545751	1.07166	8.71611	420.544	0.000126963	0.0282282	1	110505655
cyp2k4	NW_018536512.1	complement(358..9964)	0.920884	8.44876	349.407	0.000248732	0.0458209	1	100142633
LOC110489161	NC_035090.1	complement(73327526..73333132)	0.344934	8.34275	324.653	0.000244857	0.0453307	1	110489161
LOC110507762	NC_035103.1	complement(20832657..20856476)	0.449925	6.64461	100.052	3.56389e-06	0.00285529	0.165607	110507762
LOC110532750	NC_035085.1	60793903..60803809	0.413871	6.534	92.6679	2.70795e-05	0.0103142	1	110532750
LOC110524746	NC_035081.1	81768165..81770778	1.142	6.44606	87.1879	2.83172e-07	0.000638552	0.0131584	110524746
LOC110521660	NC_035080.1	complement(24754169..24764422)	0.101651	6.11751	69.431	6.27545e-05	0.0181123	1	110521660
LOC110523804	NC_035081.1	36833753..36839465	0.508542	6.11631	69.3736	3.33745e-06	0.00276678	0.155084	110523804
LOC110496758	NC_035094.1	60095820..60109636	0.521157	6.10209	68.693	1.44977e-05	0.00756942	0.673679	110496758
LOC110503935	NC_035100.1	17954453..17964292	0.602738	6.03094	65.3874	7.18572e-06	0.00457406	0.333906	110503935
LOC110521639	NC_035080.1	23910669..23914108	1.88184	6.02226	64.9953	2.62124e-07	0.000638552	0.0121804	110521639
LOC110523931	NC_035081.1	41781191..41791631	0.964213	6.00974	64.4336	1.49571e-06	0.00154451	0.0695028	110523931
LOC110531525	NC_035085.1	7658743..7667999	0.269807	5.92583	60.7928	0.000110537	0.0259415	1	110531525
LOC110503921	NC_035100.1	complement(17574894..17596067)	0.395848	5.91372	60.2849	2.55413e-07	0.000638552	0.0118685	110503921
LOC110529486	NC_035077.1	complement(71530320..71551677)	2.1907	5.91333	60.2686	2.06095e-08	0.000159613	0.00095768	110529486
LOC100136617	NC_035101.1	complement(20918287..20941892)	1.29645	5.91289	60.2501	7.40934e-08	0.000382552	0.00344297	100136617
LOC110531523	NC_035085.1	complement(7678272..7687140)	0.154597	5.88703	59.1797	0.00028586	0.0499619	1	110531523
LOC110498979	NC_035096.1	11245506..11254862	0.383516	5.85511	57.8846	8.88016e-06	0.00522333	0.412643	110498979
LOC100136215	NC_035088.1	complement(14866371..14879069)	1.12828	5.82719	56.7753	9.18257e-09	0.000106674	0.000426696	100136215
LOC110499065	NC_035096.1	complement(15607500..15612201)	0.570287	5.7983	55.6495	5.5756e-07	0.000835764	0.0259087	110499065
LOC110524681	NC_035081.1	complement(78450949..78465077)	1.56723	5.76363	54.3284	1.58418e-06	0.0016003	0.0736137	110524681
slc3a1	NC_035096.1	25984848..25994000	0.410308	5.76079	54.2214	5.25248e-05	0.0164914	1	110499302
bcat1	NC_035091.1	48580396..48596724	8.9111	5.72085	52.7409	1.80631e-08	0.000159613	0.000839355	110490300
LOC110485542	NC_035089.1	5958720..5968916	0.820761	5.67424	51.064	2.4684e-07	0.000638552	0.0114702	110485542
LOC110528575	NC_035083.1	complement(71043648..71048755)	1.09044	5.67004	50.9159	5.00211e-09	7.74794e-05	0.000232438	110528575
LOC110510119	NC_035105.1	complement(32477966..32484947)	3.15375	5.62891	49.4846	1.02035e-06	0.00127648	0.0474138	110510119
LOC110494102	NC_035093.1	38913566..38925130	0.528284	5.60198	48.5694	6.12953e-06	0.00406896	0.284827	110494102
cyp2k4	NW_018548821.1	451..2991	1.15992	5.54597	46.7201	4.29358e-07	0.000666067	0.0199514	100142633
LOC110511679	NW_018533982.1	complement(21842..32908)	1.47293	5.48437	44.7671	1.52515e-05	0.00772434	0.708705	110511679
LOC110533685	NC_035086.1	29671521..29685233	1.46216	5.42073	42.8354	3.02197e-07	0.000638552	0.0140425	110533685
nhe3	NC_035083.1	40886291..40904179	1.09744	5.40245	42.2959	7.22739e-08	0.000382552	0.00335842	100136705
LOC110523675	NC_035081.1	complement(32479857..32490870)	0.263918	5.38494	41.7858	0.00028574	0.0499619	1	110523675
LOC110504454	NC_035101.1	653095..660455	0.464436	5.35107	40.8162	4.48114e-05	0.0143607	1	110504454
LOC110507486	NC_035103.1	complement(9371817..9392530)	2.6765	5.30131	39.4323	1.47282e-06	0.00154451	0.0684391	110507486
LOC110502623	NC_035099.1	complement(23413898..23429380)	0.50241	5.29473	39.2531	0.000123055	0.0274911	1	110502623
uroc1	NC_035083.1	complement(51612650..51623393)	1.60958	5.29452	39.2472	4.98344e-06	0.00355202	0.231571	110528147
LOC110485552	NC_035089.1	6325786..6336166	0.2019	5.29286	39.2022	2.2774e-05	0.00936948	1	110485552
LOC110490429	NC_035091.1	53358335..53404095	0.370249	5.27288	38.663	7.15891e-06	0.00457406	0.33266	110490429
LOC110495908	NC_035094.1	18410612..18416281	1.02793	5.25504	38.1877	3.79162e-06	0.00293649	0.176189	110495908
LOC110535232	NC_035087.1	complement(6749488..6754090)	0.318684	5.25443	38.1716	1.18825e-05	0.00649598	0.552158	110535232
LOC110529598	NC_035084.1	complement(18815151..18821358)	1.26864	5.23826	37.7463	2.9347e-05	0.0109096	1	110529598
pck1	NC_035093.1	complement(24707946..24712421)	1.84679	5.23749	37.7261	3.95234e-06	0.00301078	0.183657	110493880
LOC110523292	NC_035077.1	complement(40388415..40417905)	0.418143	5.23241	37.5934	2.68426e-05	0.0103084	1	110523292
slc5a2	NC_035103.1	complement(12508530..12517056)	0.756806	5.20261	36.8248	1.60904e-05	0.00780361	0.74769	100136139
LOC110488743	NC_035090.1	51719854..51744208	0.205509	5.19361	36.596	1.91035e-05	0.00853561	0.887703	110488743
LOC110530082	NC_035084.1	47922988..47934180	7.75941	5.18653	36.4167	6.46748e-07	0.000939159	0.0300531	110530082
LOC110510178	NC_035105.1	34196059..34202041	0.579423	5.15664	35.6701	2.0208e-05	0.00862296	0.939023	110510178
cyp2k5	NC_035085.1	complement(60770213..60779752)	1.88773	5.12287	34.8446	7.40048e-08	0.000382552	0.00343885	100137012
LOC110504179	NC_035079.1	complement(52039837..52100828)	1.08387	5.12238	34.8329	3.629e-07	0.000662675	0.0168632	110504179
LOC110503137	NC_035099.1	38623864..38671660	0.233734	5.0611	33.3845	3.37812e-05	0.0118231	1	110503137
mal	NC_035077.1	complement(76788155..76790484)	1.9818	5.04558	33.027	7.91452e-07	0.00104988	0.0367772	110530369
LOC110491474	NC_035092.1	complement(14562494..14565366)	2.07132	5.03108	32.6969	2.65245e-06	0.00237536	0.123254	110491474
LOC110506139	NC_035102.1	complement(30152072..30217899)	0.541122	5.01835	32.4097	3.00187e-05	0.0109836	1	110506139
LOC110510406	NW_018522843.1	complement(17726..64959)	0.695965	5.01183	32.2635	7.46115e-06	0.0046852	0.346705	110510406
LOC110530417	NC_035077.1	76923639..76950497	0.980276	4.99846	31.9659	4.53127e-05	0.0144219	1	110530417
LOC110533696	NC_035086.1	30387766..30399629	0.212012	4.9968	31.929	0.000109523	0.0259383	1	110533696
LOC110534852	NC_035086.1	10980097..10987177	1.23798	4.99615	31.9147	3.14172e-06	0.00265435	0.145989	110534852
LOC110517641	NW_018598154.1	204..2812	2.36592	4.96691	31.2743	5.78403e-06	0.00392838	0.268772	110517641
LOC110494094	NC_035093.1	38700110..38736755	0.419774	4.94958	30.9009	8.36464e-06	0.00511432	0.388688	110494094
LOC110532535	NC_035085.1	52230158..52242087	0.207623	4.94108	30.7194	0.000217294	0.0412131	1	110532535
LOC110530204	NC_035084.1	52331197..52335295	0.662322	4.8931	29.7146	1.72945e-05	0.00809402	0.803642	110530204
pparg	NC_035085.1	complement(30336250..30344747)	0.243793	4.86224	29.0858	5.76354e-05	0.0170586	1	100505416
LOC110533561	NC_035086.1	22642023..22646743	0.373405	4.79325	27.7275	4.09938e-05	0.013321	1	110533561
iyd	NW_018523031.1	complement(13341..25443)	0.354481	4.78522	27.5737	0.000168419	0.0343249	1	110510494
LOC110520383	NC_035079.1	67086843..67088662	0.314433	4.77564	27.3912	0.000257865	0.0464438	1	110520383
LOC110526346	NC_035082.1	60082619..60096737	0.858331	4.76484	27.1868	2.31495e-05	0.00936948	1	110526346
LOC110492337	NC_035092.1	complement(52087196..52098160)	0.465318	4.72699	26.4829	1.69092e-05	0.00801772	0.785736	110492337
LOC110528435	NC_035083.1	63322704..63348582	0.32006	4.72652	26.4743	2.73145e-05	0.0103191	1	110528435
LOC110519453	NW_018634950.1	complement(727..17509)	0.952686	4.68095	25.6511	1.61385e-05	0.00780361	0.749924	110519453
LOC110536110	NC_035078.1	complement(3402914..3404260)	6.01706	4.68019	25.6377	3.48232e-07	0.000662675	0.0161816	110536110
LOC110498876	NC_035096.1	5919536..5925748	2.39768	4.64104	24.9513	5.37381e-05	0.0166846	1	110498876
LOC110501006	NC_035078.1	83029781..83054629	0.558572	4.57789	23.8826	2.29403e-05	0.00936948	1	110501006
LOC110501611	NC_035098.1	24725525..24733271	2.67065	4.57417	23.8211	2.49677e-06	0.0023204	0.11602	110501611
upp2	NC_035098.1	complement(16968524..16975181)	2.75177	4.5697	23.7474	1.83359e-07	0.000608596	0.00852034	110501516
LOC110528096	NC_035083.1	complement(50242955..50256687)	1.2097	4.55856	23.5648	1.10309e-06	0.00131432	0.0512584	110528096
agt	NC_035096.1	complement(24747214..24752396)	1.26397	4.55426	23.4946	1.13903e-05	0.00630098	0.529282	100136097
LOC110487671	NC_035090.1	complement(39871641..39875826)	2.09197	4.54399	23.328	2.55351e-15	1.18657e-10	1.18657e-10	110487671
slc12a3	NC_035078.1	complement(53745784..53754229)	0.790377	4.5357	23.1943	2.19406e-06	0.00208116	0.101954	110494770
LOC110501905	NC_035098.1	42412070..42424642	0.225779	4.53205	23.1357	0.000161909	0.0332902	1	110501905
LOC110490684	NC_035091.1	complement(61445075..61508390)	0.904256	4.49845	22.6032	2.36772e-05	0.00948474	1	110490684
LOC110526353	NC_035082.1	60314547..60317694	2.21643	4.48729	22.429	0.000121911	0.0274911	1	110526353
LOC110500880	NC_035097.1	complement(41738725..41755400)	0.397274	4.47502	22.239	0.000180204	0.0359386	1	110500880
LOC110506802	NC_035102.1	complement(30155532..30158224)	0.562201	4.46237	22.0448	7.7091e-05	0.0208271	1	110506802
LOC110538005	NC_035088.1	complement(60814477..60854694)	0.197517	4.42477	21.4777	6.03608e-05	0.0177522	1	110538005
LOC100136204	NC_035104.1	12846538..12847991	0.836447	4.37706	20.7791	0.000176448	0.0353413	1	100136204
LOC110523721	NC_035081.1	complement(33518952..33532856)	0.730464	4.36575	20.6169	1.11901e-05	0.0062801	0.519984	110523721
LOC110496877	NC_035094.1	54057526..54077275	0.459496	4.31827	19.9494	2.02269e-05	0.00862296	0.939903	110496877
LOC110504130	NC_035100.1	28402303..28410591	1.51532	4.31384	19.8882	3.64175e-05	0.0123522	1	110504130
LOC110538083	NC_035088.1	complement(63862916..63870846)	0.879499	4.3132	19.8793	0.000260105	0.0466662	1	110538083
LOC100135946	NC_035081.1	18915556..18918015	0.630426	4.25585	19.1046	0.000105956	0.0255107	1	100135946
LOC110486985	NC_035089.1	56222130..56245478	1.17735	4.24693	18.9869	1.83023e-05	0.00833795	0.850471	110486985
LOC110501489	NC_035098.1	complement(15660082..15671047)	0.994798	4.24102	18.9093	2.19778e-05	0.00920059	1	110501489
LOC110492127	NC_035092.1	complement(42662787..42676447)	1.50549	4.23692	18.8556	3.38399e-05	0.0118231	1	110492127
LOC110495410	NC_035094.1	complement(2399153..2399765)	2.24786	4.20983	18.5048	1.3925e-05	0.00735305	0.647069	110495410
LOC110509101	NC_035104.1	35289409..35326850	0.435401	4.17966	18.1219	2.39626e-07	0.000638552	0.0111349	110509101
LOC110501799	NC_035098.1	complement(35330917..35340604)	0.420941	4.16323	17.9167	3.50933e-05	0.0121695	1	110501799
LOC110536147	NC_035087.1	57919172..57922104	0.925771	4.15171	17.7742	5.61771e-05	0.0168455	1	110536147
LOC110524076	NC_035081.1	51815641..51825640	0.665648	4.09451	17.0832	0.000122589	0.0274911	1	110524076
LOC110530587	NC_035084.1	complement(70002131..70061129)	0.605316	4.02561	16.2865	3.70783e-07	0.000662675	0.0172296	110530587
LOC110490365	NC_035091.1	complement(51877621..51884346)	2.0131	3.99802	15.9781	4.94923e-06	0.00355202	0.229981	110490365
LOC110532558	NC_035085.1	52720114..52727788	0.356468	3.99647	15.9609	7.24938e-05	0.020063	1	110532558
LOC110530583	NC_035077.1	complement(77916770..77924891)	0.414474	3.99309	15.9236	0.000137754	0.0294984	1	110530583
LOC110535489	NC_035087.1	complement(19768168..19774292)	0.60697	3.98049	15.7851	5.55726e-06	0.00385425	0.258235	110535489
LOC110494119	NC_035093.1	39297012..39306266	0.518727	3.97029	15.6739	3.39387e-06	0.00276678	0.157707	110494119
LOC110508472	NC_035079.1	complement(11252549..11253585)	4.04135	3.94529	15.4046	8.65667e-05	0.0223477	1	110508472
miox	NC_035078.1	complement(60522911..60526069)	0.698883	3.9407	15.3557	4.00552e-05	0.0131077	1	110496439
LOC110495409	NC_035094.1	complement(2391132..2392138)	1.44173	3.8896	14.8213	1.20679e-06	0.00140193	0.0560772	110495409
aldh6a1	NC_035095.1	complement(38962059..38974318)	0.940649	3.84824	14.4024	3.61313e-05	0.0123522	1	110497902
LOC110520215	NC_035079.1	complement(57840729..57845644)	2.1054	3.78988	13.8314	4.81265e-06	0.00354975	0.223634	110520215
LOC110500015	NC_035097.1	complement(14342534..14343586)	0.939346	3.77348	13.6751	0.00011225	0.0262113	1	110500015
fermt1	NC_035084.1	33280440..33297400	0.668684	3.77161	13.6574	0.000163769	0.0335243	1	110529873
LOC110503547	NC_035100.1	3695066..3699335	0.585691	3.74229	13.3827	6.87072e-06	0.00449674	0.319268	110503547
LOC110529596	NC_035084.1	18778259..18781054	0.302859	3.73894	13.3516	0.000253091	0.0458209	1	110529596
LOC110527359	NC_035083.1	7513134..7527464	0.385215	3.71818	13.1609	6.24062e-05	0.0181123	1	110527359
ripk4	NC_035088.1	28772935..28786073	0.290722	3.71597	13.1407	2.98107e-05	0.0109836	1	110537467
ect2l	NC_035101.1	78731759..78759817	0.241953	3.6769	12.7896	0.000251173	0.0458209	1	110504262
LOC110531737	NC_035077.1	83184008..83185628	30.5034	3.66669	12.6994	1.41242e-06	0.00154451	0.0656322	110531737
LOC110507442	NC_035103.1	complement(7247544..7253164)	3.54721	3.66568	12.6905	2.31878e-05	0.00936948	1	110507442
LOC110531522	NC_035085.1	complement(7623711..7645843)	0.396144	3.65319	12.5811	1.96699e-05	0.00862284	0.914021	110531522
LOC110498216	NC_035095.1	56229115..56271249	0.766355	3.60589	12.1753	4.04509e-07	0.000666067	0.0187967	110498216
LOC110525609	NC_035082.1	23074131..23080001	0.420129	3.53822	11.6174	0.000202016	0.0393078	1	110525609
LOC110532753	NC_035085.1	60920711..60932101	0.186912	3.5225	11.4915	0.000129538	0.0285501	1	110532753
LOC110525887	NC_035082.1	complement(34053586..34084741)	0.814738	3.5214	11.4828	8.06229e-07	0.00104988	0.0374639	110525887
LOC110531591	NC_035085.1	9212761..9252876	0.195459	3.50328	11.3395	8.72093e-06	0.00519544	0.405244	110531591
LOC110494217	NC_035093.1	complement(42663226..42666483)	1.9493	3.49692	11.2896	1.88358e-05	0.00849768	0.875261	110494217
LOC110526793	NC_035082.1	complement(79404044..79404954)	2.69208	3.49604	11.2827	6.12525e-05	0.0179012	1	110526793
LOC110488372	NC_035090.1	29246812..29272255	1.56376	3.47446	11.1152	3.92358e-05	0.0130158	1	110488372
LOC110491732	NC_035092.1	23253328..23260372	0.450566	3.46406	11.0353	7.33991e-05	0.020063	1	110491732
LOC110520222	NC_035079.1	57873701..57883867	0.649527	3.463	11.0272	2.74971e-06	0.00237536	0.127774	110520222
sptbn5	NC_035095.1	complement(30387023..30441316)	0.170519	3.43061	10.7824	1.53111e-05	0.00772434	0.711475	110498332
LOC110514390	NW_018557253.1	40231..42048	1.14437	3.42968	10.7755	5.64734e-05	0.0168455	1	110514390
LOC110535975	NC_035087.1	52095665..52102796	3.64744	3.41952	10.6998	7.81118e-07	0.00104988	0.036297	110535975
LOC110510216	NC_035105.1	complement(35518741..35520798)	0.614763	3.36832	10.3268	0.000114273	0.0262737	1	110510216
LOC110538622	NC_035088.1	79080437..79083670	1.01613	3.36006	10.2678	6.46876e-05	0.018555	1	110538622
LOC110493898	NC_035093.1	complement(27033242..27042432)	3.46534	3.34274	10.1453	4.61198e-06	0.0034566	0.214309	110493898
LOC110493627	NC_035093.1	complement(13933497..13938632)	7.65291	3.33523	10.0926	3.05539e-05	0.011092	1	110493627
LOC110486274	NC_035089.1	34919131..34921488	6.89368	3.3172	9.96728	1.10159e-05	0.0062801	0.511885	110486274
LOC110521702	NC_035080.1	27582715..27584641	2.66466	3.31389	9.94447	0.000157081	0.0324411	1	110521702
LOC110524716	NC_035081.1	79956826..80005164	0.178893	3.29675	9.82701	1.49334e-05	0.00771029	0.693926	110524716
LOC110512295	NC_035079.1	22469784..22473044	1.91938	3.25271	9.53154	8.55908e-06	0.00516524	0.397723	110512295
e7	NC_035089.1	complement(18223004..18228175)	28.2913	3.2513	9.52222	1.11415e-05	0.0062801	0.517723	100136030
LOC110508757	NC_035104.1	22795302..22814949	3.04348	3.22524	9.35179	5.04505e-06	0.00355202	0.234433	110508757
LOC110527744	NC_035083.1	complement(31741310..31762521)	1.45255	3.21541	9.28826	1.38461e-05	0.00735305	0.643403	110527744
LOC110492193	NC_035092.1	45990818..46004229	0.418992	3.2007	9.19404	0.000172434	0.0348038	1	110492193
lamb3	NC_035093.1	35045430..35077361	0.356004	3.20003	9.18977	7.57428e-06	0.00469282	0.351962	110494989
LOC110501723	NC_035098.1	29564103..29587258	1.30388	3.19493	9.15737	5.38584e-05	0.0166846	1	110501723
LOC110520005	NC_035079.1	48055400..48084640	0.26021	3.19478	9.15639	0.000266362	0.0474227	1	110520005
LOC110488122	NC_035090.1	18559936..18564416	2.63403	3.18101	9.06941	0.000218213	0.0412193	1	110488122
LOC110520769	NC_035079.1	9493123..9501449	0.841564	3.17768	9.04853	2.41945e-05	0.00952769	1	110520769
LOC110539044	NC_035088.1	85359262..85407711	0.399392	3.1527	8.89315	3.69097e-05	0.012389	1	110539044
LOC100136217	NC_035089.1	complement(17586180..17595019)	1.28613	3.10299	8.592	9.46511e-05	0.0236465	1	100136217
LOC110490295	NC_035091.1	complement(48551027..48574641)	0.172499	3.09685	8.55546	9.08177e-05	0.0230607	1	110490295
LOC110531400	NC_035085.1	2860268..2862296	1.03633	3.0876	8.5008	0.000132773	0.0289656	1	110531400
LOC110520276	NC_035079.1	complement(60423612..60450388)	0.531997	3.08646	8.49411	0.000249976	0.0458209	1	110520276
LOC110537437	NC_035088.1	complement(27435971..27444402)	1.30472	3.08022	8.45741	0.000155189	0.0322279	1	110537437
LOC110507485	NC_035103.1	complement(9334794..9339950)	0.940282	3.05486	8.31006	1.54593e-05	0.00772434	0.718364	110507485
LOC110527709	NC_035083.1	29604158..29611488	7.5765	3.04696	8.26467	2.19456e-06	0.00208116	0.101977	110527709
LOC110532657	NC_035085.1	complement(56971150..56985002)	3.51837	3.03669	8.20608	4.30017e-07	0.000666067	0.019982	110532657
LOC110530492	NC_035084.1	complement(67687517..67690002)	3.55859	3.03083	8.17278	3.02319e-07	0.000638552	0.0140482	110530492
LOC110532688	NC_035085.1	complement(58028611..58060819)	0.217787	3.01115	8.06209	7.94833e-05	0.0212266	1	110532688
LOC100136069	NC_035093.1	13830888..13844198	17.0634	2.98847	7.9363	1.12174e-05	0.0062801	0.521248	100136069
LOC110506405	NC_035102.1	12678012..12693834	2.69625	2.95426	7.75034	0.000103054	0.0250717	1	110506405
col17a1	NC_035077.1	69626577..69651291	2.45646	2.95045	7.72988	0.000171928	0.0348038	1	110529109
LOC110515903	NW_018572089.1	complement(7..1036)	2.7489	2.9383	7.66508	0.000216398	0.0412114	1	110515903
LOC110529176	NC_035084.1	complement(5149779..5166254)	1.00423	2.92126	7.57506	1.04386e-06	0.00127648	0.0485063	110529176
e3	NC_035093.1	30208049..30213542	46.9874	2.91019	7.51717	9.152e-05	0.0231128	1	100170206
LOC110525403	NC_035082.1	16053726..16063914	13.8396	2.90099	7.46938	3.70592e-05	0.012389	1	110525403
LOC110508638	NC_035104.1	15859873..15882941	0.842534	2.8811	7.3671	2.27283e-07	0.000638552	0.0105614	110508638
LOC110486272	NC_035089.1	34916073..34918789	1.96971	2.87511	7.3366	0.000109965	0.0259383	1	110486272
scel	NC_035098.1	complement(125099..153258)	4.67552	2.86572	7.289	2.07295e-05	0.00875687	0.963256	110501234
LOC110494336	NC_035093.1	complement(47641148..47650180)	0.715033	2.85836	7.25191	3.3247e-05	0.0117933	1	110494336
LOC110494699	NC_035093.1	complement(65664521..65678560)	0.480083	2.85597	7.2399	1.53876e-07	0.000595858	0.0071503	110494699
cfh	NC_035081.1	84705977..84722683	0.883037	2.85292	7.22461	0.000109518	0.0259383	1	100136111
e1	NC_035085.1	complement(60934196..60940291)	173.015	2.84937	7.20687	3.63399e-05	0.0123522	1	100137013
LOC110501064	NC_035078.1	complement(83338138..83362051)	1.98843	2.80759	7.00116	7.31631e-05	0.020063	1	110501064
LOC110502334	NC_035099.1	5806740..5810701	4.33574	2.80638	6.99529	7.48973e-05	0.0203528	1	110502334
LOC110530660	NC_035084.1	complement(72296380..72330535)	2.59861	2.78555	6.89501	1.41206e-07	0.000595858	0.00656157	110530660
LOC110504369	NC_035101.1	8014965..8042500	1.38691	2.78238	6.87987	0.00011337	0.0262568	1	110504369
LOC110522700	NC_035080.1	2820214..2878731	0.904204	2.77322	6.83632	0.000192494	0.0380631	1	110522700
LOC110538161	NC_035088.1	complement(66398899..66415781)	0.632498	2.77053	6.82357	0.000133948	0.0290854	1	110538161
dnah7	NC_035079.1	43616168..43842056	0.111047	2.75291	6.74075	0.000122155	0.0274911	1	110519970
mfsd4a	NC_035085.1	50017725..50023124	2.27805	2.74328	6.69591	1.30789e-06	0.00148232	0.060775	110532454
LOC110496049	NC_035094.1	complement(26778736..26796263)	3.66794	2.74299	6.69458	0.000101257	0.0248952	1	110496049
fosl1	NC_035101.1	complement(25990327..25994558)	0.706033	2.74084	6.68458	0.000226796	0.042667	1	110504980
LOC110497984	NC_035095.1	42020688..42022217	33.7263	2.73192	6.64341	1.74185e-05	0.00809402	0.809402	110497984
LOC110496705	NC_035094.1	56919971..56930728	1.02573	2.71798	6.5795	5.83322e-06	0.00392838	0.271058	110496705
LOC110527672	NC_035077.1	complement(63740006..63743051)	8.6037	2.69626	6.48119	0.000240791	0.0449361	1	110527672
LOC110524639	NC_035081.1	75666083..75687627	4.47045	2.69149	6.4598	0.000101834	0.0249054	1	110524639
myo5b	NC_035088.1	complement(15852633..15925297)	0.460606	2.68186	6.4168	5.65529e-05	0.0168455	1	110537143
LOC110534507	NC_035086.1	62181218..62194282	0.935599	2.66269	6.33212	0.000202173	0.0393078	1	110534507
LOC110538512	NC_035088.1	75436495..75449797	1.001	2.66108	6.32505	1.78631e-05	0.00821843	0.830061	110538512
LOC110535418	NC_035087.1	complement(15386102..15405429)	0.861653	2.65006	6.27695	5.60412e-05	0.0168455	1	110535418
LOC110495128	NC_035093.1	13849269..13875148	2.87758	2.58151	5.98567	5.50984e-05	0.0168442	1	110495128
k13	NC_035089.1	18061208..18166451	16.9609	2.57508	5.95905	0.00019399	0.0381964	1	100136068
LOC110530423	NC_035084.1	complement(64375808..64397609)	3.94364	2.57128	5.94336	8.62071e-05	0.0223477	1	110530423
LOC110497718	NC_035095.1	30674437..30677386	0.542197	2.55787	5.88838	0.000263114	0.0470245	1	110497718
LOC110538558	NC_035088.1	77065316..77098678	0.423692	2.54073	5.81884	0.000155355	0.0322279	1	110538558
LOC110537562	NC_035088.1	34486557..34490404	2.47915	2.52954	5.77389	8.7431e-05	0.0223837	1	110537562
LOC110492816	NC_035092.1	6695910..6721104	2.08832	2.51695	5.72371	4.05763e-07	0.000666067	0.018855	110492816
LOC110498953	NC_035096.1	complement(10033660..10035324)	63.1483	2.4923	5.62673	5.49871e-05	0.0168442	1	110498953
LOC110529014	NC_035083.1	complement(62402578..62410658)	4.15626	2.46115	5.50656	1.32398e-05	0.00715382	0.615228	110529014
LOC110532796	NC_035085.1	63199776..63200713	13.7746	2.46017	5.5028	0.000113575	0.0262568	1	110532796
LOC110517900	NW_018602391.1	complement(28584..32320)	0.798125	2.41376	5.32862	0.000137121	0.0294984	1	110517900
LOC110508648	NC_035104.1	complement(16970411..17077025)	1.65105	2.4068	5.30296	2.76039e-06	0.00237536	0.12827	110508648
LOC110494843	NC_035093.1	complement(75676015..75682320)	0.441832	2.40293	5.28877	0.000244581	0.0453307	1	110494843
LOC110537636	NC_035088.1	40112769..40132077	0.934278	2.39312	5.25292	2.02238e-05	0.00862296	0.939758	110537636
LOC110538152	NC_035088.1	complement(66092603..66096043)	3.1182	2.36526	5.15244	3.5865e-09	7.74794e-05	0.000166657	110538152
LOC110535488	NC_035087.1	complement(19709830..19719524)	2.05154	2.36094	5.13704	1.49419e-06	0.00154451	0.0694319	110535488
LOC110492670	NC_035092.1	67166897..67174463	3.85651	2.33912	5.05995	2.8502e-05	0.0106809	1	110492670
LOC110517838	NW_018601157.1	7..2488	0.988257	2.31623	4.98029	0.000196274	0.0384829	1	110517838
LOC110503629	NC_035100.1	7059088..7088567	0.732039	2.30179	4.93069	8.51143e-05	0.0222196	1	110503629
LOC110489144	NC_035090.1	complement(72910685..72921785)	10.5449	2.25379	4.76933	0.000253421	0.0458209	1	110489144
LOC110504792	NC_035101.1	complement(19267281..19270211)	2.68168	2.23596	4.71076	0.000173016	0.0348038	1	110504792
LOC110508546	NC_035104.1	11110855..11128868	2.59328	2.23074	4.69374	2.52815e-05	0.00978982	1	110508546
LOC110526291	NC_035082.1	57763606..57781153	2.06025	2.20687	4.61673	0.000114779	0.0262737	1	110526291
LOC110491079	NC_035078.1	35366433..35371227	3.2023	2.15418	4.45116	0.000101143	0.0248952	1	110491079
LOC110487482	NC_035089.1	61114735..61125323	2.15988	2.15396	4.45048	0.000155016	0.0322279	1	110487482
LOC110485098	NC_035089.1	15675650..15703122	2.60337	2.10288	4.29567	8.43505e-05	0.0222196	1	110485098
LOC110528490	NC_035083.1	complement(66682071..66688108)	3.26198	2.08759	4.25037	0.000146501	0.0309436	1	110528490
LOC110534175	NC_035078.1	2307497..2326375	1.9329	2.05108	4.14415	0.000186547	0.0370448	1	110534175
cubn	NC_035087.1	21109830..21163178	0.594931	2.04535	4.12773	0.000143619	0.0304735	1	110535513
LOC110493630	NC_035093.1	complement(13996446..14008251)	0.628018	2.0341	4.09568	4.24574e-05	0.0137008	1	110493630
LOC110530427	NC_035084.1	64555509..64582251	4.10949	2.026	4.07273	1.67264e-07	0.000597877	0.0077724	110530427
LOC110504691	NC_035101.1	13661495..13664713	1.18328	1.97519	3.9318	0.000132383	0.0289656	1	110504691
LOC110508942	NC_035104.1	complement(30771256..30779775)	5.31768	1.93567	3.82556	0.000205206	0.0397313	1	110508942
LOC110508637	NC_035104.1	complement(15831731..15840287)	3.76104	1.93394	3.82097	1.08259e-07	0.000503058	0.00503058	110508637
LOC110523715	NC_035081.1	complement(33380050..33407643)	0.841392	1.92889	3.80763	0.000104306	0.0252443	1	110523715
LOC110496510	NC_035094.1	45712614..45746186	0.433593	1.86006	3.63022	0.000278534	0.0492126	1	110496510
LOC110525404	NC_035082.1	complement(16072073..16082114)	13.1469	1.8514	3.60849	3.6924e-06	0.00290811	0.171578	110525404
LOC110488825	NC_035090.1	55119805..55128245	0.769786	1.78815	3.45372	1.62897e-05	0.00780361	0.756951	110488825
LOC110529324	NC_035084.1	6298687..6320431	0.969239	1.77865	3.43106	9.86218e-05	0.0245067	1	110529324
LOC110538736	NC_035088.1	82786537..82791997	1.95139	1.7612	3.38981	6.59071e-05	0.0187888	1	110538736
LOC110494716	NC_035093.1	66155045..66167164	2.4187	1.74273	3.34669	8.24206e-05	0.0218853	1	110494716
LOC110505479	NC_035101.1	56510235..56559347	0.827567	1.73433	3.32724	0.000136208	0.0294386	1	110505479
LOC110536102	NC_035087.1	complement(56887374..56917174)	0.716524	1.72113	3.29695	3.25938e-05	0.0116505	1	110536102
LOC110488095	NC_035090.1	complement(17578483..17653769)	0.533075	1.70354	3.25699	0.000287075	0.0499619	1	110488095
LOC110528325	NC_035083.1	58693941..58742579	5.80771	1.68092	3.20633	1.81231e-06	0.00179179	0.0842143	110528325
abcc2	NC_035077.1	complement(57341870..57409044)	0.621045	1.64579	3.1292	3.94944e-05	0.0130158	1	100136687
LOC110491411	NC_035092.1	11444428..11469282	1.01411	1.63384	3.10339	7.22327e-05	0.020063	1	110491411
LOC110501543	NC_035098.1	complement(18785356..18787371)	5.32701	1.62131	3.07654	0.000252346	0.0458209	1	110501543
flnb	NC_035083.1	77581237..77683306	3.54452	1.60707	3.04633	2.70266e-06	0.00237536	0.125587	110528679
LOC110505617	NC_035079.1	complement(259604..267604)	1.54758	1.60035	3.03217	7.89516e-05	0.0212065	1	110505617
LOC110535145	NC_035087.1	complement(41089..104943)	1.61598	1.55523	2.93882	8.48032e-05	0.0222196	1	110535145
LOC110538636	NC_035088.1	complement(79314731..79326818)	2.90555	1.53402	2.89592	0.000129639	0.0285501	1	110538636
LOC110495126	NC_035093.1	complement(13589153..13611583)	7.83235	1.49318	2.81509	2.39375e-05	0.00950708	1	110495126
LOC110491526	NC_035092.1	16104935..16113103	3.86841	1.47415	2.77821	0.000107879	0.0258397	1	110491526
LOC110502984	NC_035099.1	complement(44034397..44047278)	6.82219	1.46601	2.76257	0.000141516	0.030165	1	110502984
LOC110533562	NC_035086.1	22734789..22744081	3.12959	1.45525	2.74204	0.000212856	0.0408718	1	110533562
LOC110534230	NC_035086.1	46800217..46802885	5.1565	1.42196	2.67949	3.23857e-05	0.0116505	1	110534230
LOC110488168	NC_035090.1	complement(20790009..20797112)	2.69315	1.34263	2.53614	4.67747e-05	0.0147859	1	110488168
LOC110528023	NC_035083.1	complement(47065173..47072713)	2.97142	1.22012	2.32966	0.000209949	0.040481	1	110528023
LOC110512513	NW_018540468.1	complement(1047..3752)	17.8674	1.12072	2.17456	6.85224e-05	0.0192976	1	110512513
LOC110486416	NC_035089.1	39481111..39485452	3.16855	1.09565	2.13709	8.76696e-05	0.0223837	1	110486416
LOC110529377	NC_035084.1	complement(9097517..9103186)	5.97306	-1.3194	-2.49562	0.000276558	0.0490499	1	110529377
LOC110535575	NC_035087.1	29333995..29338391	1.16291	-1.47338	-2.77672	0.000214738	0.0410636	1	110535575
LOC110522582	NC_035080.1	79066632..79073962	3.23697	-1.49442	-2.8175	0.000149876	0.0315133	1	110522582
LOC110486613	NC_035089.1	complement(44535848..44541524)	6.74584	-1.76001	-3.38701	2.47747e-05	0.00967422	1	110486613
LOC110519557	NW_018637647.1	complement(5..819)	1.38204	-2.09992	-4.28684	9.36126e-05	0.0235135	1	110519557
LOC110508491	NC_035104.1	complement(9911643..9916765)	1.93577	-2.23471	-4.70669	0.000286057	0.0499619	1	110508491
LOC110536368	NC_035087.1	complement(69592004..69614586)	4.22206	-2.54225	-5.82496	3.17517e-07	0.000641496	0.0147544	110536368
LOC110515516	NW_018568069.1	880..2276	56.5528	-3.17256	-9.01648	0.000117843	0.0268427	1	110515516
coch	NC_035095.1	complement(30069710..30076714)	1.16277	-3.29704	-9.82896	0.000227812	0.0426853	1	110497696
LOC110507371	NC_035103.1	complement(4390609..4414083)	0.389247	-3.65182	-12.5692	6.74111e-05	0.0191004	1	110507371
LOC110493831	NC_035093.1	complement(21418293..21419564)	0.449949	-5.43061	-43.1298	7.29808e-05	0.020063	1	110493831
LOC110537738	NC_035088.1	complement(47481746..47503220)	1.33345	-5.52559	-46.0649	8.13368e-07	0.00104988	0.0377956	110537738
